# Supplementary material for: Accessory Mandibular Foramina: An Anatomical Study in Dry Mandibles and Meta-Analysis
Source: Dent J (Basel). 2026 Mar 17;14(3):178. doi: 10.3390/dj14030178 (PMC13025635; doi:10.3390/dj14030178)
Supplement: Supplementary file 1 [file dentistry-14-00178-s001.zip]

Archive with 1 entries (1 files):
- dentistry-4078700-supplementary.pdf
